# Supplementary material for: Stewardship of Antibiotics Prescribing in Belgian Dental Practice: A National Survey
Source: Int J Environ Res Public Health. 2026 Feb 25;23(3):282. doi: 10.3390/ijerph23030282 (PMC13027060; doi:10.3390/ijerph23030282)
Supplement: Supplementary file 1 [file ijerph-23-00282-s001.zip]

Archive with 1 entries (1 files):
- ijerph-4110008-supplementary.pdf
